# Supplementary material for: Embryonic Benzo[a]pyrene Exposure Induces Multigenerational Reproductive Effects on Adult Male Medaka: Phenotypic and Transcriptomic Insights
Source: Toxics. 2025 Oct 17;13(10):886. doi: 10.3390/toxics13100886 (PMC12567718; doi:10.3390/toxics13100886)
Supplement: Supplementary file 1 [file toxics-13-00886-s001.zip]

Archive with 1 entries (1 files):
- toxics-3905713-supplementary.pdf
